# Supplementary material for: Validation of a Multi-Residue Analysis Method for 287 Pesticides in Citrus Fruits Mandarin Orange and Grapefruit Using Liquid Chromatography–Tandem Mass Spectrometry
Source: Foods. 2022 Nov 4;11(21):3522. doi: 10.3390/foods11213522 (PMC9657228; doi:10.3390/foods11213522)
Supplement: Supplementary file 1 [file foods-11-03522-s001.zip]

Archive with 1 entries (1 files):
- foods-2004786-supplementary.pdf
